# Supplementary material for: Co-inhibitory T cell receptor KLRG1: human cancer expression and efficacy of neutralization in murine cancer models
Source: Oncotarget. 2019 Feb 15;10(14):1399–406. doi: 10.18632/oncotarget.26659 (PMC6402715; doi:10.18632/oncotarget.26659)
Supplement: Supplementary file 2 [file oncotarget-10-1399-s002.xlsx]

## Sheet: Suppl Table 1
Supplementary Table 1. Healthy human blood % of indicated lymphocyte subsets that are CTLA-4+, PD-1+, or KLRG1+ by flow cytometry in published literature
	CD4 T Cells	CD8 T Cells	CD56 NK Cells
CTLA-4				PMID=PubMed Identifier
PMID16011533	0.019	0.004
PMID26286851	0.02	0.012
PMID28211499	0.0054	0.0026
PD-1
PMID26066608	0.41	0.31
PMID28284988	0.123	0.105
PMID21442435	0.079	0.056
PMID22549384	0.12	0.18
PMID24672661	0.18	0.18
PMID20460501			0.014
PMID27662664			0.005
PMID28692048			0.02
PMID27195113	0.14	0.12
KLRG1
PMID20394788	0.235	0.595	0.475
PMID12393723	0.18	0.44	0.58
PMID27566818			0.55
PMID26583066			0.55
PMID23966413			0.3
	TN Naïve T	TCM Central Memory	TEM Effector Memory	TEMRA Effector Memory RA
CTLA-4
PMID10925272	0.01	0.11	0.14	0.02
PMID22347406	0.02	0.04	0.04	0.02
PD-1
PMID24391639	0.03	0.1	0.22	0.18
PMID21070674	0.2	0.38	0.4	0.3
PMID26611787	0.08	0.48	0.45	0.22
PMID25732234	0.02	0.04	0.3	0.1
KLRG1
PMID 24391639	0.02	0.25	0.65	0.8
PMID 24022692	0.2	0.42	0.73	0.7
PMID 18657274	0.02	0.08	0.32	0.77
Macauley Thesis	0.05	0.5	0.75	0.85
PMID 12393723	0.03	0.08	0.32	0.73
PMID 16140789	0.18	0.65	0.75	0.8
PMID 26611787	0.08	0.25	0.35	0.4
PMID 22347406	0.08	0.25	0.75	0.8
